# Supplementary material for: Connexin46 Expression Enhances Cancer Stem Cell and Epithelial-to-Mesenchymal Transition Characteristics of Human Breast Cancer MCF-7 Cells
Source: Int J Mol Sci. 2021 Nov 22;22(22):12604. doi: 10.3390/ijms222212604 (PMC8624448; doi:10.3390/ijms222212604)
Supplement: Supplementary file 1 [file ijms-22-12604-s001.zip]

Archive with 1 entries (1 files):
- ijms-1381877-supplementary.pdf
